# Supplementary material for: Neoblast-enriched zinc finger protein FIR1 triggers local proliferation during planarian regeneration
Source: Protein Cell. 2018 Mar 20;10(1):43–59. doi: 10.1007/s13238-018-0512-0 (PMC6321819; doi:10.1007/s13238-018-0512-0)
Supplement: Supplementary file 2 — Supplementary material 2 (XLSX 12 kb) [file 13238_2018_512_MOESM2_ESM.xlsx]

## Sheet: Sheet1
Supplementary File 1. Transcripts used in this study
Gene name	GenBank Accession #	Reference
Smed-Fir1	MF411143	novel
Smed-Dis3l2	MF411144	novel
Smed-Mrpl21	MF411145	novel
Smed-ruvb2	GAKN01012873.1	Labbe et al., 2012
Smed-ssrp1	JX070079.1	Zeng et al., 2013a
Smed-plk	GAKN01012488.1	Labbe et al., 2012
Smed-smd1	GAKN01001447.1	Labbe et al., 2012
Smed-hdac1	JX967266.1	Zhu and Pearson, 2013
Smed-hp1-1	JN216838.1	Zeng et al., 2013b
Smed-ncoa5	KF668097.1	Boser et al., 2013
Smed-h3	KC916783.1	Rouhana et al., 2014
Smed-ran	GCZZ01072916.1	Labbe et al., 2012
Smed-tdrd9	GBEE01000478.1	Labbe et al., 2012
Smed-phb	GAKN01012882.1	Labbe et al., 2012
Smed-nhp2l	GAKN01012370.1	Labbe et al., 2012
Smed-prpf40a	GAKN01013077.1	Labbe et al., 2012
Smed-ctr9	GCZZ01046729.1	Onal et al., 2012
Smed-setd8-1	JQ425139.1	Wagner et al., 2012
Smed-rpa2	GAKN01013160.1	Labbe et al., 2012
Smed-chd4	GU980571.1	Scimone et al., 2010
Smed-cyclinD	JX967267.1	Zhu and Pearson, 2013
Smed-pbx	KC353351.1	Blassberg et al., 2013; Chen et al., 2013
Smed-mex3-1	GCZZ01055034.1	Zhu et al., 2015
Smed-rrm1	AY067449.1/GAKN01000546.1	Alvarado et al., 2002; Labbe et al., 2012
Smed-nup93	GAKN01012922.1	Labbe et al., 2012
Smed-smarcc2	JX010499.1/GCZZ01065916.1	Onal et al., 2012; Wenemoser et al., 2012
Smed-cstf3	GAKN01012908.1	Labbe et al., 2012
Smed-tor	JF894291.2	Gonzalez-Estevez et al., 2012
Smed-rb	JX967264.1	Zhu and Pearson, 2013
Smed-nop2	GAKN01002728.1	Labbe et al., 2012
Smedwi-3	EU586258.1	Palakodeti et al., 2008
Smed-rbap48	FM210472.1	Bonuccelli et al., 2010
Smed-ago-2	JF263459.1/GU305867.1	Li et al., 2011; Rouhana et al., 2010
Smed-raptor	JF894290.2	Gonzalez-Estevez et al., 2012
Smed-pum	AJ639658.1	Salvetti et al., 2005
Smed-h2a	AY066198.1	Rossi et al., 2007
Smed-h2b	DN298006.1	Solana et al., 2012; Zayas et al., 2005
Smed-mak16	GAKN01012853.1	Labbe et al., 2012
Smed-inx-11	DQ851133.2	Oviedo and Levin, 2007
Smed-fbrl	GAKN01012884.1	Labbe et al., 2012
Smed-vas-1	JQ425140.1	Rouhana et al., 2010; Wagner et al., 2012
Smed-zfp-1	JQ425154.1	Wagner et al., 2012
Smed-bruli	DQ344977.2	Guo et al., 2006
Smed-dicer-1	GU305894.1	Rouhana et al., 2010
Smed-ttc27	GAKN01020336.1	Labbe et al., 2012
Smed-msh6	JF519637.1	Hollenbach et al., 2011
Smed-ddx23	GAKN01011973.1	Labbe et al., 2012
Smed-jnk	KC879720.1	Almuedo-Castillo et al., 2014
Smedwi-1	DQ186985.1	Reddien et al., 2005b
Smedwi-2	DQ186986.1	Reddien et al., 2005b
Smed-porcn-1	EU130791.1	Gurley et al., 2008
Smed-pc2	BK007043.1	Collins et al., 2010
Smed-soxP-2	JQ425152.1	Wagner et al., 2012
Smed-prog-2	FG311358.1	Eisenhoffer et al., 2008
Smed-agat-1	EC616230.1	Eisenhoffer et al., 2008
Smed-ovo	JX091074.1	Lapan and Reddien, 2012
Smed-prog-1	FG311845.2	Eisenhoffer et al., 2008
Smed-ef-tu	GCZZ01014145.1	Eisenhoffer et al., 2008
Smed-zmym-1	JQ425146.1	Wagner et al., 2012
Smed-fhl-1	JQ425148.1	Wagner et al., 2012
Smed-p53	AY068713.2	Pearson and Sanchez Alvarado, 2010
Smed-EGR-1	JQ425156.1	Wagner et al., 2012
Smed-cip29	JQ425143.1	Wagner et al., 2012
Smed-khd-1	JQ425142.1	Wagner et al., 2012
Smed-cyclinB	JX010532.1	Wenemoser et al., 2012
Smed-rrm2	JX010501.1	Wenemoser et al., 2012
Smed-soxP-1	JQ425151.1	Wagner et al., 2012
Smed-rbbp4-1	JQ425135.1	Wagner et al., 2012
Smed-sz12-1	JQ425138.1	Wagner et al., 2012
Smed-runt-1	JX010478.1/JF720854.1	Wenemoser et al., 2012
Smed-cdc25-1	JX010553.1	Wenemoser et al., 2012
Smed-junl-1	JX010576.1	Wenemoser et al., 2012
Smed-egrl-1	JF914965.1	Wenemoser et al., 2012
Smed-wntP-1	EU296630.1	Petersen and Reddien, 2008
Smed-notum	JF725701.1	Petersen and Reddien, 2011
Smed-fst	KC161222.1	Wenemoser et al., 2012
Smed-delta-1	JX010476.1	Wenemoser et al., 2012
