# Supplementary material for: Neoblast-enriched zinc finger protein FIR1 triggers local proliferation during planarian regeneration
Source: Protein Cell. 2018 Mar 20;10(1):43–59. doi: 10.1007/s13238-018-0512-0 (PMC6321819; doi:10.1007/s13238-018-0512-0)
Supplement: Supplementary file 3 — Supplementary material 3 (XLSX 19 kb) [file 13238_2018_512_MOESM3_ESM.xlsx]

## Sheet: Primers for RNAi
Supplementary File 2. Primers for RNAi
Gene name	Forward primer	Reverse primer
Smed-Mrpl21	AACCAATGTATCGCGTCATTG	ATTCTCCTGTTGCGCTGAAC
Smed-ruvb2	AGGATGGGAATGTTGCTGGA	TGAGGACTGCGAGTTTGAGT
Smed-ssrp1	TTGCTTCCTCACCCAGATGA	TACCGTTTTCCAGCGTTCAC
Smed-plk	TGCTCCAGAAGTTTTGCGAA	GCATCTCGTTTGTCATGCCT
Smed-smd1	GTTGCAGGTGTCGATATGGC	CTAGTACCACGGCCTCTACC
Smed-hdac1	GATGGAGTTGAAGAGGCCTTC	CCGCTATTCGGACCATCTAA
Smed-hp1-1	GAAGAAGTGGAAGAAGA	CCGCATTAGTAGGAGTATGCC
Smed-ncoa5	CGGCCATTACCATACGAACG	GCAAGCCTGTAATTGGAGCT
Smed-h3	TGTCACTCTCTTGGCGTGAA	CCAAATGGCAAGAACAAAGCA
Smed-ran	TGGAGTTGAAGTTCATCCTTTGG	TCACAAGTCTTCATCCTCATCAG
Smed-tdrd9	AGGCCATACTGTTACACTGGA	TGCCAAACAATATTACACGTCAA
Smed-phb	GCAAAATTTGGTGTTGCAGTTG	ACGACACAGCAACTAAAGACA
Smed-nhp2l	CGAGCTCACTACTAAAATTATCAACG	AGCAGTGTGAATTCCTTGAACT
Smed-prpf40a	TGAGCGAGAAGAAGCCAGAT	TCTGCCCGTTCAATGAGACT
Smed-ctr9	GGGACCGGCACAAAAGAAAT	ATTCCCGTTCCTCAACCTGT
Smed-setd8-1	CTCGATCGTTGCCTGCTTAC	CTTTCCTTCGTCGACAGCAG
Smed-rpa2	CTGCCTAGTTCCTTGTACCATTC	GCACGTAATGATCCTCGTTGA
Smed-chd4	GGCATATGACGAGTGCACAT	GGTTCTTGTACCTTGTCGCAT
Smed-cyclinD	ATTGGACTTCCGAAAGCAGA	AAATGCAGAAAAGCGTTTGG
Smed-pbx	ACTCCTTCCAACTCTCGCTC	GTTTGTCCGATGTCAGTCCG
Smed-mex3-1	AACGGCAACAATTGGGGTAC	TTGCCGTTGACAAGGTGATG
Smed-rrm1	TTTGCGCTTTGTGGATTCCA	TCCCCGCTTAAAACTCGTCT
Smed-nup93	TGAGATGTCACGCTGTCCAT	GCATAAACTTCCGACGGCAT
Smed-smarcc2	TGACGACAGCAGTGGAATCT	TTCGGTTGATGTTGTGGCTG
Smed-cstf3	ACATTCAACACTCGCGCTTT	TTTCAATGGACAGTGCGGTG
Smed-tor	TTCCTGGAAGCTACGATCCC	AACAACCAAACCAAGGACCG
Smed-rb	GTCGGTTAAATGGCGGAGTC	ATGTGCTCGAATGTGGTCCA
Smed-nop2	GCAAGCGAAGAAGACAGACC	TGATCCCAAATAGCCCGGTT
Smedwi-3	AGAGAAATGTGGCTCCTGGT	AACTGAACCTGATGCGGAGT
Smed-rbap48	TAAACCGAGCTCGATATCTCC	TTGTCTTCTGAAACCGAGCA
Smed-ago-2	TGGTGGTCGAGAAGTTTGGT	CTTGAACACATTGCGTTGCC
Smed-raptor	AAAGTTCAGCTCGCCGATTG	ATCCTTCGCGACTTGTAGCT
Smed-pum	TGCAAGTCAAAATGGGGCTC	TGAGTTCGACAATCCTGCCT
Smed-h2a	GATAATGTCTGGAAGAGGAAAAGC	CCAAACATTACTAACGAGCTATGG
Smed-h2b	GATCGCTGCTAAGTCTGTTAAGA	TCAAGAATTGTGGCCCTAAAGAG
Smed-mak16	TGCAATCGAACAGTATGTCCT	ACAATCTTGCGGCGACTTTT
Smed-inx-11	CTTCTGATGCGCCGAAAGTT	GGCGGCTGGATTTTGGATTT
Smed-fbrl	TGGTAGGGGAGGATTTGGAG	ACGACAGCATGACCTCTTGA
Smed-vas-1	CAGCCGGAACAAACCAATCA	AACATTTCCACAACGACCGG
Smed-zfp-1	CCTAAATCCCACAGTATGTCTGG	ACGTCCATGGAGTCAGTTGG
Smed-bruli	TAAACACTCCCGCATTAGGC	ATCCAACTCCATCTCCCTGA
Smed-dicer-1	AAATTCCCGGGGTCACTGAT	CCGTGCGTTTTGGGTATTCA
Smed-ttc27	CGTGCGCCCTTGGAAATAAT	TTGTCGAGTTCCCAACCACT
Smed-msh6	TCGAGATGCACAGAGACGAA	TCTGGATCGCAAAGAGGAGT
Smed-ddx23	TGTGATTTTCGTGCTGCCAA	GTTGTTTTGTGTGTGTGTAACCA
Smed-jnk	AGCTGCACTTGATTCGGTAAC	TTGGTGTCTCAATGCCTCAC
Smed-p53	CGATGTATGGGGTCGACAG	GTGCTGCGGCATTTCATG
CUST_22917_PI430032056	CGTGATGGGCCTCTCTAACA	TAATCTGCATGGGACGCGAT
CUST_613_PI430032056	GCTGTGCTGTCTGTGTTTGA	ATCCAATGGCACCTCTCAGT
CUST_4975_PI430028067	ATGGGTGGCCAGGATCATTT	CTCCTCCAAAGCCGCAAAAT
CUST_15816_PI430032056	TCAAGTTCCTTCTTCAGCTGC	CAAGATGAGGCGTCCGAATT
CUST_7375_PI430028067	ATATGCCGGCCAATACACCT	TTTGCAGGGTGACTAGAGGG
CUST_15588_PI430032193	AGATTCTGTCAGTGCAAGCT	GGGCCAGTTAGAATTGCGTT
CUST_14233_PI430032056	GTTCGAATTCAGTGTCGCCA	ACTCGTTGGGTTGTGGAAGA
CUST_16834_PI430028067	GAGTTGGTCAGGCTGAGAGT	GGCAGATTTCCAGCTTCTCG
CUST_5957_PI430032193	AGCCTAGTCTTTCCACCTCG	ATCATCACAGCCCCGATCAT
CUST_23973_PI430032056	AATTTCCTGGGCCGACTACA	GGCATGGTGGGATTTTGGTT
CUST_65_PI430032056	AGGAACCGAGCCAACGTC	GTGAACCGAGATTGTGTGCA
CUST_11565_PI430028067	TAGCTGGTCATCAACTGGGG	ACTCTGTTTCTATGGGTGCGA
CUST_21599_PI430032056	TTCTTTGGTCGCGCATTGAA	GCGTGCAGATACATCGACAT
CUST_8828_PI430032056	GGAGTTGTAACACCAGTTTTGATT	CGCAACGTAAATTTCCAAGACA
CUST_19083_PI430032056	ACACGAAATCATTAGTCGAGACA	ACGGAAAGTAGAAGATTACGTCA
CUST_10566_PI430032193	CAGGACAACAGGAGCTTAGC	ACTGACCTCTGAGACACCAC
CUST_6747_PI430028067	CTCGACTGAAATGGAAGATGCA	AGTAAGGGCTGTCGGGTTATT
CUST_1711_PI430032056	ATGGAACCATCCACCCTCAAC	AGCTTCGTTTCATCAATTCACCA
CUST_8418_PI430028067	TCCGGAGCCTCAATGTCATT	ATCATGCCTACACGTCGAGT
CUST_3182_PI430032056	AGTTGGCTCAAAATGCCGAA	TGTACGAAACCAGCTTTGCC
CUST_5002_PI430028067	AACCAATGTATCGCGTCATTG	ATTCTCCTGTTGCGCTGAAC
CUST_8770_PI430032193	TGCTTCCTTACATAGCCCCA	TAACCAGCCATCAATCCCGA
CUST_17355_PI430028067	GGCATGTTTTGAGACCATTGC	TCTGTCCCATCGCAGTTTCT
CUST_10192_PI430028067	CCATTCTGCGGTTGACTTGA	ATTTCTCGTGGCAAGCACTG
CUST_8328_PI430028067	GGCTGACTTTGAGGCGAATT	CTCCGTGATGACTTGCAACA

## Sheet: Primers for ISH
Supplementary File 2. Primers for ISH
Gene name	Forward primer	Reverse primer
Smed-zfp-1	CAACTACTCCATTCTCATTGGTTAAA	ACGTCCATGGAGTCAGTTGG
Smedwi-1	GCGTTCGCGAATTCTGTCATTTATC	CGGCCCTTACAACATTCCAAAACAA
Smedwi-2	TGAAGCGAATGGAAGTGAAA	ATGGTTGATCGCCTTGAGTT
Smed-porcupine	CAAACCCAAAAATTGACCAGCCTC	AACCGATATTGGGCTTTTCTGG
Smed-PC2	CCGTTCCTCACGTTAGTTCAGTTCC	CATAGAAGTCGTACCCATGGGGCT
Smed-soxP-2	GCTTCAAATTCAGAAATAAGCAAA	GCAACCATGAAAATCGCTTC
Smed-agat-1	CACGCCGTTTGCTTGAATGAATGG	CAAATTTCTCCAAGATTTCTTGAGGCC
Smed-ovo	TCTCTGCAAGTATTCCAGTCAGT	AAGTGAATTCGGGTGCTCCT
Smed-prog-1	CTATTTGTGATTGCGTTCGCGT	TCACAGTGGCCGTCGATTGAAT
Smed-runt-1	ATGAATCAACGGTTCAACGG	TTAAAAAGGTCTCCAAATCTTGGT
Smed-cdc25-1	CTGGGGAGTGCACAAGATCT	TGAATCCTGAGTTTCCCGCA
Smed-jun-1	AATCGGAATTCGGTATTTTGG	TTGAAAAACAAGCGAATTTGG
Smed-egrl-1	CCGTTGCCAGGAATTCATGA	GCTTCTCGCCCGTATGAATT
Smed-wnt1	CTGATGAATCATTCCGGCGC	TAGGAAAGGTCGGTTGCAGC
Smed-notum	TTCCAAATCGTCTTGGTTCA	ACCCAACGATTTCGCAATTA
Smed-fst	GAAATCCACAAGAGGCTGCA	TCTGCACAATTCAACGAGGC
Smed-delta-1	TTTGTTTTAATGCTGGTCGTGA	TGCGACGACCTCCTCAATAA

## Sheet: Primers for qRT-PCR
Supplementary File 2. Primers for qRT-PCR
Gene name	Forward primer	Reverse primer
Smed-setd8-1	TTACGCCGCAGTGAAAGATG	ACCTCCTTCTCGGCATTTCA
Smed-chd4	ACCTCCGGCTTTAGTTGACA	GACGGTAGCGTTTCTTCGAC
Smed-cyclinD	AACCTGGTGTGCTAGCTCTT	AGAGGCTCCAACACACTGAT
Smedwi-3	AATACACTCCGCATCAGGTTC	CGTTCCTGGCCAATTGTAATA
Smed-rbap48	TGGTGGTTTCGGATCTGTCA	TGTGGCTATGATTGTGGGGT
Smed-h2a	AGGTGTGAGGAATGATGCAGA	GGCGTTGTTTCCCCTTTCTT
Smed-h2b	GCAAATTGGCAACTTACAACAA	AAATCAACCTTACAGCAGTTTGAA
Smed-inx-11	TTGGGCATCAATTCATCGGG	CTTCTGATGCGCCGAAAGTT
Smed-zfp-1	CGTGCCTGAACAATTTGACA	CTTGAATCCAACATGCCTCA
Smed-bruli	CACTCCAGAAGCGTTGCATT	GCCTAATGCGGGAGTGTTTA
Smedwi-1	GGGCTAATCCAAATCCTGGT	TGCTGCAATACACTCGGAGA
Smedwi-2	GTTCCCCGAAATTCTGGACC	CCAGTTGGTTTTGTGCCTCT
Smed-soxP-2	CCAGCAATTTTCCCAAAGAA	TCAGCCCCTTCTGAATCATC
Smed-agat-1	TCCATCCAGAACCGATTGAT	CTCCCAAGTCATGGTGGACT
Smed-prog-1	GTCTCCCGCCAAATCAAGTA	TTTCATGCAATCTGCTTTCG
Smed-ef-tu	TCTCCGACAACTGCGTACAT	TTGGGATATGTCAGCTTGCA
Smed-zmym-1	TACAGCTCGGTTGTCACGAT	GAGCTTTGCGTGTTCCTCAA
Smed-fhl-1	CACACTTGCGGAGAGAGAAG	TTCTGACCACACCAAGACCA
Smed-p53	TCAGGTGGTCGGAAAACACT	ATTGCAAACACTGTCGACCC
Smed-EGR-1	CAAAATCTGGCAAATCCAATC	CTCGGACAATTCGAACAGGT
Smed-cip29	AAACAAGATCGTGCTGCTCG	TCCGAATCTTTGAGCTCGTG
Smed-khd-1	GGGAGGTCCTAATGGTGGTT	TCCTCGATTACCTCCACGAC
Smed-cyclinB	TGCTCTCGTGAAATTAGCCC	CAGGTATAAAGTTTCGGCGCA
Smed-rrm2	GTTTTGGGTGGAAATGGCTA	CGGAATCCCTCAAAAGTCAA
Smed-soxP-1	TGTCACCCATTACCTCCTGA	GTTGGACGTCGCCTTCTTTT
Smed-rbbp4-1	GATCACAGGACACCAGGACA	TACGCCGGTAATCCCAGATC
Smed-sz12-1	AAACCGATGCAAACCCGAAA	CCGGCTGAGTATCCATCTCT
