# Supplementary material for: Neoblast-enriched zinc finger protein FIR1 triggers local proliferation during planarian regeneration
Source: Protein Cell. 2018 Mar 20;10(1):43–59. doi: 10.1007/s13238-018-0512-0 (PMC6321819; doi:10.1007/s13238-018-0512-0)
Supplement: Supplementary file 4 — Supplementary material 4 (XLSX 21 kb) [file 13238_2018_512_MOESM4_ESM.xlsx]

## Sheet: Sheet1
Supplementary File 3. Downstream genes of Fir1 driving local proliferation
		Foldchange（Fir1 RNAi/control）
Probe ID	Probe sequence	part1-1	part1-2	part2-1	part2-2	Top_Smed_BLAST_hit	Smed_E_value	Top_Homo_sapiens_BLAST_hit	Homo_sapiens_E_value	Top_Mus_musculus_BLAST_hit	Mus_musculus_E_value	Top_Danio_rerio_BLAST_hit	Danio_rerio_E_value	top_D_melanogaster_BLAST_hit	D_melanogaster_E_value	Top_C_elegans_BLAST_hit	C_elegans_E_value
CUST_7375_PI430028067	GGTGTTACAACTCCAATAACCGCACATGATGAACAATCTTCTTTTACAGTTTTATTTGTC	0.0328428	0.26002	1.019	0.976351			PREDICTED: adenylate cyclase type 9 isoform X2. [Source:RefSeq_peptide;Acc:XP_011520655]	3e-61	Adenylate cyclase type 9. [Source:Uniprot/SWISSPROT;Acc:P51830]	1e-61	PREDICTED: adenylate cyclase type 9-like. [Source:RefSeq_peptide;Acc:XP_005168527]	3e-64	adenylyl cyclase 35C, isoform A. [Source:RefSeq_peptide;Acc:NP_477299]	1e-58	CE00955,WBGene00000068,locus:acy-1,status:Partially_confirmed,UniProt:Q19523,protein_id:CAA84795.1. [Source:WormBase;Acc:F17C8.1]	1e-58
CUST_16007_PI430028067	GTGGATCTCGTTCAACCAGTACTGCAATTACAAAATGCATTTCATAAGAGATTTATTTGC	0.046756	0.0527812	1.06159	0.945711			PREDICTED: calcyphosin-like protein isoform X1. [Source:RefSeq_peptide;Acc:XP_006714507]	2e-68	Calcyphosin-like protein. [Source:Uniprot/SWISSPROT;Acc:Q6P8Y1]	3e-71	calcyphosin-like protein. [Source:RefSeq_peptide;Acc:NP_001017776]	4e-68	CG31345. [Source:RefSeq_peptide;Acc:NP_731744]	3e-68	CE01908,WBGene00017394,locus:cal-8,status:Confirmed,UniProt:Q09980,protein_id:CCD69292.1. [Source:WormBase;Acc:F12A10.5]	1e-08
CUST_22917_PI430032056	AAATTTTCTTAATCTATTTTAAGCTTTTACCGCTCCCAAATGCACCTGTGGCCACCACCG	0.0471202	0.108532	1.07118	0.935904			protocadherin-1 isoform 3. [Source:RefSeq_peptide;Acc:NP_001265542]	2e-65	protocadherin-1 precursor. [Source:RefSeq_peptide;Acc:NP_083633]	3e-66	PREDICTED: cadherin EGF LAG seven-pass G-type receptor 1. [Source:RefSeq_peptide;Acc:XP_001920772]	5e-66	starry night, isoform B. [Source:RefSeq_peptide;Acc:NP_001163113]	2e-53	CE42459,WBGene00001475,locus:fmi-1,status:Confirmed. [Source:WormBase;Acc:F15B9.7a]	1e-45
CUST_25650_PI430032056	GTAACTGGCCGAGATTTCTGAGGGAAATTAAGTAGAAATCATGTTGTTAGTCAGTTAAAA	0.0518514	0.0593445	1.06417	0.944229			Iroquois-class homeodomain protein IRX-6. [Source:Uniprot/SWISSPROT;Acc:P78412]	7e-34	Iroquois-class homeodomain protein IRX-1. [Source:Uniprot/SWISSPROT;Acc:P81068]	9e-34	iroquois homeobox 5b. [Source:RefSeq_peptide;Acc:NP_001001405]	2e-34	mirror, isoform B. [Source:RefSeq_peptide;Acc:NP_729818]	4e-35	Putative iroquois-class homeodomain protein irx-1. [Source:Uniprot/SWISSPROT;Acc:Q93348]	1e-25
CUST_17494_PI430028067	GCCGAGAAAAAATATATTTGGGAGCTAACTCTCAAGCGCTGATGCTGATTGCACAAATTC	0.0646609	0.036581	0.937734	1.09426			-	-	G2/mitotic-specific cyclin-B3. [Source:Uniprot/SWISSPROT;Acc:Q810T2]	0.0001	uncharacterized protein LOC447870. [Source:RefSeq_peptide;Acc:NP_001004609]	0.014	-	-	G2/mitotic-specific cyclin-B3. [Source:Uniprot/SWISSPROT;Acc:Q10654]	0.0008
CUST_613_PI430032056	GCAAAATTGCAAGACAATATTATTTTATGCTTGGGGAAAGGAAGATACATGGAATCATGG	0.0707745	0.0741972	1.01928	0.988796			Epidermal growth factor receptor substrate 15-like 1. [Source:Uniprot/SWISSPROT;Acc:Q9UBC2]	6.1	-	-	-	-	-	-	CE28587,WBGene00019407,status:Partially_confirmed,UniProt:Q21241,protein_id:CCD69144.1. [Source:WormBase;Acc:K05F1.5]	7.9
CUST_16475_PI430028067	TTTAGAAAAGTTTAGTCCTTTTCTTTCCTCCTTAAGAATTTCCCAGACCCCCTACTACTC	0.0786578	0.161494	0.998574	0.998941			PREDICTED: glutamate receptor ionotropic, delta-1 isoform X1. [Source:RefSeq_peptide;Acc:XP_011538022]	2e-24	PREDICTED: glutamate receptor ionotropic, delta-1 isoform X2. [Source:RefSeq_peptide_predicted;Acc:XP_011243264]	2e-24	PREDICTED: glutamate receptor ionotropic, delta-2 isoform X2. [Source:RefSeq_peptide;Acc:XP_009302326]	3e-27	CG9935, isoform A. [Source:RefSeq_peptide;Acc:NP_651931]	3e-28	CE43965,WBGene00001615,locus:glr-4,status:Confirmed,UniProt:H2KY73,protein_id:CCD61468.1. [Source:WormBase;Acc:C06A8.9b]	9e-26
CUST_16578_PI430028067	AATTGGATGATGAGAATTAACTGATGTAATATCTCTAAAGGAAGGCACACAGGGGATAGG	0.0973075	0.11735	0.949527	1.10175	histone H3	2e-77	Histone H3.2. [Source:Uniprot/SWISSPROT;Acc:Q71DI3]	8e-73	Histone H3.2. [Source:Uniprot/SWISSPROT;Acc:P84228]	6e-73	Histone H3.2. [Source:Uniprot/SWISSPROT;Acc:Q4QRF4]	3e-73	Histone H3. [Source:Uniprot/SWISSPROT;Acc:P02299]	2e-73	Histone H3.3 type 1. [Source:Uniprot/SWISSPROT;Acc:Q10453]	4e-72
CUST_4975_PI430028067	TGCAAAAGGAATAGTCAGAGGTGATTTTTGTTTACAGACTCTGCACTATAAGAAGTGCAA	0.0980231	0.0688881	0.99654	0.987813			-	-	-	-	PREDICTED: zinc finger BED domain-containing protein 4 isoform X4. [Source:RefSeq_peptide;Acc:XP_005162058]	0.2	oysgedart, isoform A. [Source:RefSeq_peptide;Acc:NP_610546]	4.4	CE16325,WBGene00004061,locus:pmp-4,status:Partially_confirmed,UniProt:O45730,protein_id:CAB05909.1. [Source:WormBase;Acc:T02D1.5]	1.6
CUST_16834_PI430028067	TAAATTTTGGAGTTGTCAACATGGAGCTGGCATTTGAGGCCACTGGGCTGAATGAGATCA	0.134995	0.205856	1.01888	0.988767	NDK-4	0	Sperm-associated antigen 5. [Source:Uniprot/SWISSPROT;Acc:Q96R06]	0.16	PREDICTED: receptor-type tyrosine-protein phosphatase alpha isoform X2. [Source:RefSeq_peptide_predicted;Acc:XP_006499053]	4.1	receptor-type tyrosine-protein phosphatase alpha precursor. [Source:RefSeq_peptide;Acc:NP_571963]	3.7	-	-	-	-
CUST_15497_PI430028067	TTTTACCGAAACATTTCAGTGCTAAGTGTACTAGCAGCTGTGGGGGTTACCTGAGAAAGG	0.157284	0.0542314	0.937129	1.08936	retinal homeobox protein Rx	1e-20	Paired mesoderm homeobox protein 2A. [Source:Uniprot/SWISSPROT;Acc:O14813]	1e-24	Paired mesoderm homeobox protein 2A. [Source:Uniprot/SWISSPROT;Acc:Q62066]	7e-25	paired mesoderm homeobox protein 2B. [Source:RefSeq_peptide;Acc:NP_001014818]	1e-25	putative homeodomain protein. [Source:RefSeq_peptide;Acc:NP_523834]	3e-21	CE09036,WBGene00000440,locus:ceh-17,status:Confirmed,UniProt:G5EC89,protein_id:CCD67311.1. [Source:WormBase;Acc:D1007.1]	2e-25
CUST_15816_PI430032056	TGAATCAATACGGATCTGATTTTCAATATATACCTCATCGCTATGTGTGTTGCCACGTGG	0.159032	0.104629	1.01857	0.988509			Mucin-1. [Source:Uniprot/SWISSPROT;Acc:P15941]	0.31	PREDICTED: uncharacterized protein LOC102641738 isoform X1. [Source:RefSeq_peptide_predicted;Acc:XP_006544323]	3e-23	uncharacterized protein LOC393661. [Source:RefSeq_peptide;Acc:NP_956982]	3e-05	-	-	-	-
CUST_15588_PI430032193	GAAAAATAGTTCATCATATCCGAGATTGGTATTGCGGGAACCGGAATAAGTAATCGGTGA	0.168235	0.143711	0.990615	0.970347			Epoxide hydrolase 1. [Source:Uniprot/SWISSPROT;Acc:P07099]	1e-42	Epoxide hydrolase 1. [Source:Uniprot/SWISSPROT;Acc:Q9D379]	6e-42	PREDICTED: epoxide hydrolase 1, partial. [Source:RefSeq_peptide;Acc:XP_005173080]	2e-48	juvenile hormone epoxide hydrolase 3. [Source:RefSeq_peptide;Acc:NP_611387]	5e-44	CE14390,WBGene00020909,status:Confirmed. [Source:WormBase;Acc:W01A11.1a]	4e-47
CUST_1136_PI430032056	TCTTACTCAGTTATCTGTCAGATTCAGTTATTATAAGTGGCTAGGTATATATTTTTACCT	0.185896	0.184309	0.986718	0.990061	nou-darake-like-2	0	PREDICTED: fibroblast growth factor receptor 3 isoform X8. [Source:RefSeq_peptide;Acc:XP_011511724]	1e-08	PREDICTED: fibroblast growth factor receptor 3 isoform X7. [Source:RefSeq_peptide_predicted;Acc:XP_006503780]	7e-09	fibroblast growth factor receptor 1b precursor. [Source:RefSeq_peptide;Acc:NP_001155204]	5e-09	dpr2, isoform G. [Source:RefSeq_peptide;Acc:NP_001014480]	0.002	CE25803,WBGene00016354,locus:rig-6,status:Partially_confirmed,UniProt:Q9BIA2,protein_id:CCD66508.1. [Source:WormBase;Acc:C33F10.5b]	0.0001
CUST_14233_PI430032056	TTCAAATGTCTAATATTATTGCAGGAAATGTTAAACTTTGTTTAAATGAAGTAATTTTTT	0.226773	0.0491975	1.01986	1.08433			39S ribosomal protein L21, mitochondrial isoform a. [Source:RefSeq_peptide;Acc:NP_852616]	3e-19	39S ribosomal protein L21, mitochondrial. [Source:Uniprot/SWISSPROT;Acc:Q9D1N9]	2e-18	39S ribosomal protein L21, mitochondrial. [Source:RefSeq_peptide;Acc:NP_001070936]	3e-18	mitochondrial ribosomal protein L21, isoform A. [Source:RefSeq_peptide;Acc:NP_649095]	1e-13	CE37013,WBGene00023422,locus:mrpl-21,status:Confirmed,UniProt:Q6A575,protein_id:CAH10805.1. [Source:WormBase;Acc:F43C1.6]	2e-19
CUST_9115_PI430032056	TGCCTAGACTGATCCTTCTCCGTTTTTCATGCCCATTTCGACGCATCCCGGTGTTACTTC	0.228513	0.303044	0.953412	1.1064			Calpain-9. [Source:Uniprot/SWISSPROT;Acc:O14815]	0	Calpain-9. [Source:Uniprot/SWISSPROT;Acc:Q9D805]	0	calpain-9. [Source:RefSeq_peptide;Acc:NP_001003501]	0	Calpain-B. [Source:Uniprot/SWISSPROT;Acc:Q9VT65]	0	CE37744,WBGene00000542,locus:clp-1,status:Confirmed,UniProt:P34308,protein_id:CCD63433.1,Calpain clp-1. [Source:WormBase;Acc:C06G4.2b]	2e-150
CUST_5957_PI430032193	GCTTTCAGATGGTGTCGGGCCTACAACGCAATTCTAACTGGCCCACAATTATTCGATAAA	0.241721	0.173785	0.897272	0.909288			PREDICTED: cyclin-dependent kinase-like 4 isoform X5. [Source:RefSeq_peptide;Acc:XP_011531121]	9e-28	Cyclin-dependent kinase-like 4. [Source:Uniprot/SWISSPROT;Acc:Q3TZA2]	6e-28	Cyclin-dependent kinase-like 1. [Source:Uniprot/SWISSPROT;Acc:Q6AXJ9]	7e-27	CG7236, isoform B. [Source:RefSeq_peptide;Acc:NP_001188702]	8e-25	CE45413,WBGene00012779,locus:cdkl-1,status:Partially_confirmed,UniProt:E1NZ11,protein_id:CBX25209.1. [Source:WormBase;Acc:Y42A5A.4c]	2e-22
CUST_65_PI430032056	GAAGCAAAGATTAGGCGAAAGGAGGCCTCTTGGAAAATATTGGACTGTTAAAAGAAAACG	0.286153	0.195124	0.955465	1.1157			Palmitoyltransferase ZDHHC21. [Source:Uniprot/SWISSPROT;Acc:Q8IVQ6]	4e-35	Probable palmitoyltransferase ZDHHC21. [Source:Uniprot/SWISSPROT;Acc:Q9D270]	4e-35	palmitoyltransferase ZDHHC21. [Source:RefSeq_peptide;Acc:NP_001116527]	2e-36	DNZDHHC/NEW1 zinc finger protein 11. [Source:RefSeq_peptide;Acc:NP_477449]	7e-19	CE28292,WBGene00018009,locus:dhhc-3,status:Confirmed,UniProt:Q95X59,protein_id:CCD66446.1,Palmitoyltransferase. [Source:WormBase;Acc:F33D11.12]	5e-18
CUST_23973_PI430032056	CATTGCAAAATCCAATGTTATCTTTCTTAACAGGCATACAAAGCCTACTTTTGTAGGTTC	0.28684	0.132165	1.01973	0.945007			general transcription factor II-I repeat domain-containing protein 2A isoform 1. [Source:RefSeq_peptide;Acc:NP_775808]	2e-06	PREDICTED: general transcription factor II-I repeat domain-containing protein 2 isoform X2. [Source:RefSeq_peptide_predicted;Acc:XP_006504407]	2e-06	PREDICTED: general transcription factor II-I repeat domain-containing protein 2-like. [Source:RefSeq_peptide;Acc:XP_009300010]	4e-17	CG12693. [Source:RefSeq_peptide;Acc:NP_572161]	5.3	-	-
CUST_19083_PI430032056	CCTTGATAATGCACCTTTCTATCATTCCAACATGATATTGGAAAGCGATAATGGTCTAAT	0.293832	0.250486	1.02392	0.985752			Phosphoglycerate mutase 1. [Source:Uniprot/SWISSPROT;Acc:P18669]	6e-54	Phosphoglycerate mutase 1. [Source:Uniprot/SWISSPROT;Acc:Q9DBJ1]	5e-54	bisphosphoglycerate mutase 1a. [Source:RefSeq_peptide;Acc:NP_942099]	1e-54	phosphoglyceromutase, isoform B. [Source:RefSeq_peptide;Acc:NP_001034076]	1e-48	6-phosphofructo-2-kinase/fructose-2,6-bisphosphatase. [Source:Uniprot/SWISSPROT;Acc:Q21122]	6e-07
CUST_21599_PI430032056	AGTGTGGTTAGTCACAGGAAGCCGTTTATTTACTCGATGACTTATTTATAGTTGAAACTT	0.304088	0.23327	1.01991	0.988885			-	-	-	-	-	-	-	-	CE30208,WBGene00021148,status:Confirmed,UniProt:O44923,protein_id:CCD73678.1. [Source:WormBase;Acc:W10G11.19]	9.4
CUST_8328_PI430028067	GACAGTTTTCTGATTGTTCCTGAGCATGAAGTTGATGTATGAGAAGAGATCGGAAGAGCG	0.316461	0.499574	0.99043	0.99495	slc9a-9	0	Sodium/hydrogen exchanger 2. [Source:Uniprot/SWISSPROT;Acc:Q9UBY0]	1e-60	sodium/hydrogen exchanger 2 precursor. [Source:RefSeq_peptide;Acc:NP_001028461]	3e-61	sodium/hydrogen exchanger 1 precursor. [Source:RefSeq_peptide;Acc:NP_001106952]	2e-52	CG14692. [Source:RefSeq_peptide;Acc:NP_650019]	0.74	CE43178,WBGene00003729,locus:nhx-1,status:Partially_confirmed,UniProt:G5EDH8,protein_id:CAA92219.3,Sodium\/hydrogen exchanger. [Source:WormBase;Acc:B0395.1]	4e-58
CUST_6113_PI430028067	TATGATGAGTCATACAATGACCTTGAGAAAATGTTGACGAGTCATTGTCTTTATCCTACA	0.319094	0.295462	0.996805	0.976632			-	-	-	-	-	-	Cytochrome P450 6a22. [Source:Uniprot/SWISSPROT;Acc:Q9V769]	1.2	-	-
CUST_6747_PI430028067	CAAGTTCTTGATCACTGTCAACGGAATTGATTCATATTAGTGAACGCAACTTTTTCAATG	0.320254	0.308672	1.02705	0.994607			PREDICTED: endogenous retrovirus group K member 19 Pol protein. [Source:RefSeq_peptide;Acc:XP_011525890]	8e-06	PREDICTED: LOW QUALITY PROTEIN: uncharacterized protein LOC105247166. [Source:RefSeq_peptide_predicted;Acc:XP_011248465]	2e-08	PREDICTED: uncharacterized protein F54H12.2-like. [Source:RefSeq_peptide;Acc:XP_009301155]	9e-38	Retrovirus-related Pol polyprotein from transposon 412. [Source:Uniprot/SWISSPROT;Acc:P10394]	0.0006	Putative uncharacterized transposon-derived protein F54H12.3. [Source:Uniprot/SWISSPROT;Acc:P34457]	2e-17
CUST_17355_PI430028067	TCATTGGCGCACTGTCTTTTTGATGTTTGCGAGTGTGAAAATGTTGTAGGAAATGTGAAA	0.327401	0.389873	1.02456	0.979724			DIS3-like exonuclease 2. [Source:Uniprot/SWISSPROT;Acc:Q8IYB7]	6e-65	PREDICTED: DIS3-like exonuclease 2 isoform X2. [Source:RefSeq_peptide_predicted;Acc:XP_006529364]	5e-64	PREDICTED: DIS3-like exonuclease 2. [Source:RefSeq_peptide;Acc:XP_009295505]	2e-63	Dis3, isoform B. [Source:RefSeq_peptide;Acc:NP_001262910]	7e-53	DIS3-like exonuclease 2. [Source:Uniprot/SWISSPROT;Acc:Q09568]	2e-60
CUST_10566_PI430032193	CTTATCAGGAATTCGAATTCCTTGATCTCGATCCCGATGTGCTCTATGCACCCTCTGTAA	0.32866	0.271456	1.02885	0.999127			zinc finger MYM-type protein 1 isoform b. [Source:RefSeq_peptide;Acc:NP_001276020]	2e-06	membrane-associated guanylate kinase, WW and PDZ domain-containing protein 1 isoform h. [Source:RefSeq_peptide;Acc:NP_001273717]	0.39	PREDICTED: zinc finger MYM-type protein 1-like. [Source:RefSeq_peptide;Acc:XP_005161614]	0.043	-	-	CE20391,WBGene00013623,locus:fbxa-90,status:Confirmed,UniProt:Q9XX86,protein_id:CAA20949.1. [Source:WormBase;Acc:Y102A5C.19]	0.7
CUST_5801_PI430028067	TCACTCCACCCGTATGTTTACTATCGGTGAGCGGTTATTCGTTTTCTTACATAATCTATT	0.329431	0.148223	1.07499	0.936352			-	-	-	-	Probable cationic amino acid transporter. [Source:Uniprot/SWISSPROT;Acc:B0UYF2]	8.6	-	-	-	-
CUST_3182_PI430032056	GACCAAGATACGTTCATCCAATCATCAATCTACTCATAATTTCCAAGGATTTCATTGGAT	0.332787	0.365528	1.00875	0.995628			-	-	-	-	PREDICTED: aftiphilin isoform X4. [Source:RefSeq_peptide;Acc:XP_005160231]	8.2	-	-	CE15939,WBGene00009298,locus:srz-58,status:Predicted,UniProt:O45429,protein_id:CAB07202.1,7TM GPCR, serpentine receptor class z (Srz). [Source:WormBase;Acc:F31E9.5]	3.3
CUST_8828_PI430032056	CTTCCCAAATCTTTTGGGTTTAGATTCTATTCACCAATAATTTATGGCAGTGGTTACTTC	0.34176	0.170791	0.973973	1.02297			-	-	-	-	-	-	-	-	CE36401,WBGene00004862,locus:sma-9,status:Confirmed,UniProt:Q7JM45,protein_id:CAF31490.1. [Source:WormBase;Acc:T05A10.1g]	0.15
CUST_8475_PI430028067	GTCGATTAACTCAATAAGAGTCAAAACGACCAATGTTTCATGTACGACTAATGTGGATCA	0.347078	0.391625	1.00367	0.994146			-	-	-	-	PREDICTED: uncharacterized protein LOC564674. [Source:RefSeq_peptide;Acc:XP_693095]	3.1	-	-	-	-
CUST_13843_PI430028067	GACGTGGATGATTCTGTACATGGAAAAGCCGGTATCCTGATATCCGATTTTATCTTTTGA	0.347501	0.317925	1.00001	0.985589			-	-	GTPase-activating Rap/Ran-GAP domain-like protein 3. [Source:RefSeq_peptide;Acc:NP_849219]	3.2	-	-	-	-	-	-
CUST_5002_PI430028067	CTCGCAAATGGATTGTAGAGATTTCTAGATTGGAAATGGATTTCCTGGGAAATATTTCTA	0.34885	0.368475	1.02224	0.990943			-	-	-	-	-	-	Rho GTPase activating protein at 19D, isoform D. [Source:RefSeq_peptide;Acc:NP_001285496]	1.8	-	-
CUST_1711_PI430032056	GACCAAGTTTGGATGATGTAATTGCTAAACGTGAATGATCAGCAACAAAACAACTAAAGT	0.353609	0.288385	0.93116	0.901683			-	-	-	-	PREDICTED: UDP-glucose:glycoprotein glucosyltransferase 2 isoform X3. [Source:RefSeq_peptide;Acc:XP_009303048]	0.9	-	-	CE43440,WBGene00011523,status:Confirmed,UniProt:Q22249,protein_id:CAA88965.3. [Source:WormBase;Acc:T06D8.2]	8.5
CUST_8682_PI430032193	CGAACCAAACGTTGGAACTTTCTGATCAACAATTCAGTGCTTTTTTGATAACGTCTAATT	0.354435	0.37158	0.98374	0.972024			rab5 GDP/GTP exchange factor isoform b. [Source:RefSeq_peptide;Acc:NP_001273990]	8.9	Rab5 GDP/GTP exchange factor. [Source:Uniprot/SWISSPROT;Acc:Q9JM13]	5.2	laminin subunit alpha-2 precursor. [Source:RefSeq_peptide;Acc:NP_001265728]	6.2	Vesicle-fusing ATPase 2. [Source:Uniprot/SWISSPROT;Acc:P54351]	3	Post-GPI attachment to proteins factor 2. [Source:Uniprot/SWISSPROT;Acc:Q22141]	1.6
CUST_8418_PI430028067	GTAATGACTCCATAGAAGTTGCTTCTTCATCTGATGAAATCACTCTCATATGCCTTTTTC	0.370635	0.292462	0.955824	0.95842			-	-	-	-	PREDICTED: immunoglobulin superfamily member 10. [Source:RefSeq_peptide;Acc:XP_009289666]	0.6	-	-	-	-
CUST_16117_PI430032193	ATCTCGTAAAGGGTCTCGAGTTTGAACGCGTCCATGATCGGTATTAGTTGATTGGTGATT	0.380064	0.3393	1.05141	0.970943			-	-	-	-	-	-	-	-	Dolichyl-diphosphooligosaccharide--protein glycosyltransferase subunit STT3. [Source:Uniprot/SWISSPROT;Acc:P46975]	0.49
CUST_14816_PI430028067	CACCAAGTACTCAACCAGTACCAATTTACCAATCCATTTACACATGTTGTCTAATTTTAC	0.398261	0.344601	1.04263	1.04837			-	-	-	-	PREDICTED: zinc finger protein 644 isoform X2. [Source:RefSeq_peptide;Acc:XP_005168813]	2.5	-	-	-	-
CUST_15592_PI430032056	GATTTGCTAAGGCGGTAAATGAGCCAATGGAGTTGAGTCGTTCAAATTATTTGATTAAAA	0.4101	0.263877	1.02905	0.963456			DNA-binding protein RFX5. [Source:Uniprot/SWISSPROT;Acc:P48382]	4.1	-	-	Transmembrane protein 150B. [Source:Uniprot/SWISSPROT;Acc:Q32PK2]	6.2	-	-	CE40868,WBGene00011304,locus:mnk-1,status:Partially_confirmed,UniProt:Q8I113,protein_id:CAD59152.2. [Source:WormBase;Acc:R166.5b]	0.93
CUST_10192_PI430028067	GAGAATGCTACCAGTCAATTGCGTACTGTTACGCATGAAATCAAATTGTTTATTGCATTG	0.415793	0.349649	0.972451	0.990351			-	-	-	-	PREDICTED: dynein heavy chain domain-containing protein 1. [Source:RefSeq_peptide;Acc:XP_009304200]	2.2	Cadherin-N, isoform K. [Source:RefSeq_peptide;Acc:NP_001027278]	2	-	-
CUST_4553_PI430032056	GTGTATCTTCTTTATCTCAGACGCTAATTCAATATCTTAGAAAGATAGGCCTCGATCTTA	0.424967	0.399181	1.02789	0.960853			-	-	-	-	-	-	-	-	-	-
CUST_8770_PI430032193	ACTGCGGATCGAGAGCTGCATGTGGTCCATCTTGACCATCCATCTTGTTTCAAGTTTTAA	0.437885	0.284727	0.986883	0.991031			PREDICTED: peroxisomal biogenesis factor 5 isoform X5. [Source:RefSeq_peptide;Acc:XP_005253512]	6e-36	peroxisomal biogenesis factor 5 isoform 2. [Source:RefSeq_peptide;Acc:NP_787947]	2e-37	peroxisomal biogenesis factor 5. [Source:RefSeq_peptide;Acc:NP_957450]	6e-37	peroxin 5, isoform B. [Source:RefSeq_peptide;Acc:NP_569949]	1e-32	CE36377,WBGene00004194,locus:prx-5,status:Confirmed,UniProt:Q7JM90,protein_id:CAF31472.1. [Source:WormBase;Acc:C34C6.6b]	6e-31
CUST_13419_PI430028067	CCAGATTATTTTCCAGGACAAAATTCGTCGTCGCCTTCAAATACTTATTCTTTTTCATGA	0.455038	0.446077	0.889714	1.10293			-	-	-	-	PREDICTED: prostaglandin E2 receptor EP3 subtype isoform X2. [Source:RefSeq_peptide;Acc:XP_009300798]	4.8	Aurora kinase B. [Source:Uniprot/SWISSPROT;Acc:Q9VKN7]	1.4	-	-
CUST_643_PI430028067	GATAAGACTTATCAGGAAATGTTGGATAGCTTCATCTCAAATAAGCAGCTGTTCAGATGG	0.471677	0.448706	0.973728	1.12149			PREDICTED: UDP-glucose:glycoprotein glucosyltransferase 1 isoform X3. [Source:RefSeq_peptide;Acc:XP_006712699]	4.5	Probable G-protein coupled receptor 158. [Source:Uniprot/SWISSPROT;Acc:Q8C419]	2	-	-	CG34448. [Source:RefSeq_peptide;Acc:NP_001097059]	5.4	CE38206,WBGene00006255,locus:str-224,status:Partially_confirmed,UniProt:O61886,protein_id:CCD62619.1. [Source:WormBase;Acc:K10C9.8]	1.4
CUST_11565_PI430028067	GGGCTCGATCCAAGTGTATAGGTAACAAGTAGTTTGGTGAATTGATGAAACGAAGCTAAT	0.479282	0.0864917	0.962597	1.10621			-	-	-	-	PREDICTED: amine sulfotransferase. [Source:RefSeq_peptide;Acc:XP_687148]	1.4	-	-	-	-
CUST_16795_PI430028067	ACGAAGATATTAGTCGATATGTAGGAAATAATTTTTGGTCGATTTATCGGGAGATGGATG	0.4818	0.29666	0.940125	0.941271			PREDICTED: prominin-2 isoform X2. [Source:RefSeq_peptide;Acc:XP_011508974]	0.92	complement factor H precursor. [Source:RefSeq_peptide;Acc:NP_034018]	2.1	PREDICTED: dmX-like protein 1, partial. [Source:RefSeq_peptide;Acc:XP_009296596]	2.5	-	-	CE04056,WBGene00016016,status:Partially_confirmed,UniProt:Q9GYR4,protein_id:CCD65304.1. [Source:WormBase;Acc:C23G10.10]	2.9
CUST_21961_PI430032056	TTGTGTTCAGCATCGTCGGAAAAACAGACCACTTGGGAGCGATGACGAGTATTAGGAAAA	0.49598	0.217764	1.00007	1.00285			-	-	-	-	vasodilator-stimulated phosphoprotein. [Source:RefSeq_peptide;Acc:NP_001103922]	4.6	-	-	CE44441,WBGene00007802,locus:cutl-27,status:Partially_confirmed,UniProt:Q18298,protein_id:CAA96604.4. [Source:WormBase;Acc:C29E6.4]	0.056
