# Supplementary material for: Neoblast-enriched zinc finger protein FIR1 triggers local proliferation during planarian regeneration
Source: Protein Cell. 2018 Mar 20;10(1):43–59. doi: 10.1007/s13238-018-0512-0 (PMC6321819; doi:10.1007/s13238-018-0512-0)
Supplement: Supplementary file 5 — Supplementary material 5 (XLSX 13 kb) [file 13238_2018_512_MOESM5_ESM.xlsx]

## Sheet: Sheet1
Supplementary File 4. Animal numbers for all experiments. Related to all figures
Figure	Condition	Number of Animals
1B	RNAi 8D, Amputation after pharynx, 48 hours, IF	5 per gene
1C (same animals as 1B)	RNAi 8D, Amputation after pharynx, 48 hours, IF	5 per gene
1D	RNAi 8D, Flow cytometry	6
1E	RNAi 8D, Amputation after pharynx, 7 hours, IF	6
1F (same animals as 1E)	RNAi 8D, Amputation after pharynx, 7 hours, IF	6
2A	RNAi 8D, Amputation before and after pharynx, 8 days	>100
2B	RNAi 8D, Amputation before and after pharynx, 8 days, WISH	5
2C	RNAi 8D, A large incision, 7 days	6
2C	RNAi 8D, Excision of a wedge of lateral tissue, 7 days	6
2C	RNAi 8D, Removal of head tips, 7 days	6
2C	RNAi 8D, Removal of eyes, 7 days	12
3A	Wild type	30
3A	Irradiation 24 hours	30
3A	Irradiation 48 hours	30
3B	Wild type	5
3C	Wild type, FACS, FISH	6
3D	Wild type, FISH	5
3E	Wild type, FISH	5
3F	Pulse 4 hours, FISH and IF on maceration cells	6
3G	Amputation before and after pharynx, 0 hour, WISH	10
3G	Amputation before and after pharynx, 6 hours, WISH	10
3G	Amputation before and after pharynx, 12 hours, WISH	10
3G	Amputation before and after pharynx, 18 hours, WISH	10
3G	Amputation before and after pharynx, 24 hours, WISH	10
3G	Amputation before and after pharynx, 36 hours, WISH	10
3G	Amputation before and after pharynx, 2 days, WISH	10
3G	Amputation before and after pharynx, 3 days, WISH	10
3G	Amputation before and after pharynx, 5 days, WISH	10
3G	Amputation before and after pharynx, 7 days, WISH	10
3H	Amputation after pharynx, 48 hours, IF	5
4A	Amputation before and after pharynx, 48 hours, RNA	90
4C (same animals as 4A)	Amputation before and after pharynx, 48 hours, RNA	90
4F	RNAi 8D, Amputation after pharynx, 8 days	6 per gene
4G	Irradiation 24 hours, RNA	15
4G	Irradiation 48 hours, RNA	15
4H	RNAi 8D, Amputation after pharynx, 48 hours, WISH	12
5A	Amputation after pharynx, 48 hours, FISH	10
5B	RNAi 8D, Amputation after pharynx, 48 hours, IF	5
5C (same animals as 5B)	RNAi 8D, Amputation after pharynx, 48 hours, IF	5
5D	RNAi 8D, Amputation after pharynx, 48 hours, FISH	5
5E	Wild type	6
5E	Amputation before and after pharynx, 0 hour, WISH	6
5E	Amputation before and after pharynx, 6 hours, WISH	6
5E	Amputation before and after pharynx, 12 hours, WISH	6
5E	Amputation before and after pharynx, 18 hours, WISH	6
5E	Amputation before and after pharynx, 24 hours, WISH	6
5E	Amputation before and after pharynx, 36 hours, WISH	6
5E	Amputation before and after pharynx, 2 days, WISH	6
5E	Amputation before and after pharynx, 3 days, WISH	6
5E	Amputation before and after pharynx, 5 days, WISH	6
5E	Amputation before and after pharynx, 7 days, WISH	6
6A	Amputation before and after pharynx, 3 hours, WISH	10
6A	Amputation before and after pharynx, 6 hours, WISH	10
6B	Amputation before and after pharynx, 3 hours, FISH	5
6C	RNAi 8D, Amputation before pharynx, 18 hours, FISH	14
6D	RNAi 8D, Amputation before pharynx, 18 hours, FISH	14
6E	RNAi 8D, Amputation before pharynx, 18 hours, FISH	14
6F	RNAi 8D, Amputation before and after pharynx, 24 hours, WISH	4
7A	RNAi 8D, Amputation before and after pharynx, 3 hours, TUNEL	8
7A	RNAi 8D, Amputation before and after pharynx, 3 days, TUNEL	8
7B (same animals as 7A)	RNAi 8D, Amputation before and after pharynx, 3 hours, TUNEL	8
7C (same animals as 7A)	RNAi 8D, Amputation before and after pharynx, 3 days, TUNEL	8
1S2	RNAi 8D, Amputation before and after pharynx, 7 days	≥30 per gene
1S3 (same animals as 1B)	RNAi 8D, Amputation after pharynx, 48 hours, IF	5
1S4	RNAi 8D, Amputation after pharynx, 48 hours, IF	3
2S1 (same animals as 2A)	RNAi 8D, Amputation before and after pharynx, 8 days	>100
2S2	RNAi 8D, Amputation before and after pharynx, 8 days	6
3S1A	Wild type, WISH	6 per probe
3S1B	Wild type, FISH	5
3S1C	Wild type, FISH	5
3S1D	Wild type, FISH	5
3S2	Amputation before and after pharynx, 0 hour, RNA	12
3S2	Amputation before and after pharynx, 6 hours, RNA	12
3S2	Amputation before and after pharynx, 12 hours, RNA	12
3S2	Amputation before and after pharynx, 24 hours, RNA	12
3S2	Amputation before and after pharynx, 2 days, RNA	12
3S2	Amputation before and after pharynx, 3 days, RNA	12
3S2	Amputation before and after pharynx, 4 days, RNA	12
3S2	Amputation before and after pharynx, 5 days, RNA	12
3S2	Amputation before and after pharynx, 6 days, RNA	12
3S2	Amputation before and after pharynx, 7 days, RNA	12
3S3	Amputation before and after pharynx, 0 hour, WISH	10
3S3	Amputation before and after pharynx, 6 hours, WISH	10
3S3	Amputation before and after pharynx, 12 hours, WISH	10
3S3	Amputation before and after pharynx, 18 hours, WISH	10
3S3	Amputation before and after pharynx, 24 hours, WISH	10
3S3	Amputation before and after pharynx, 36 hours, WISH	10
3S3	Amputation before and after pharynx, 2 days, WISH	10
3S3	Amputation before and after pharynx, 3 days, WISH	10
3S3	Amputation before and after pharynx, 5 days, WISH	10
3S3	Amputation before and after pharynx, 7 days, WISH	10
5S1 (same animals as 5B)	RNAi 8D, Amputation after pharynx, 48 hours, IF	5
6S1	RNAi 8D, Amputation before pharynx, 6 hours, WISH	8
6S2A	RNAi 8D, Amputation before and after pharynx, 3 hours, WISH	6
6S2A	RNAi 8D, Amputation before and after pharynx, 24 hours, WISH	6
6S2B	RNAi 8D, Amputation before and after pharynx, 1 hours, FISH	6
6S3	RNAi 8D, Amputation before and after pharynx, 48 hours, WISH	6 per probe
